# Supplementary material for: Freeing Aspergillus fumigatus of Polymycovirus Infection Renders It More Resistant to Competition with Pseudomonas aeruginosa Due to Altered Iron-Acquiring Tactics
Source: J Fungi (Basel). 2021 Jun 22;7(7):497. doi: 10.3390/jof7070497 (PMC8306778; doi:10.3390/jof7070497)
Supplement: Supplementary file 1 [file jof-07-00497-s001.zip]

Archive with 2 entries (2 files):
- jof-1264329-supplementary-conv-done.pdf
- Statistics_altered iron-acquiring tactics.xlsx
