# Supplementary material for: Freeing Aspergillus fumigatus of Polymycovirus Infection Renders It More Resistant to Competition with Pseudomonas aeruginosa Due to Altered Iron-Acquiring Tactics
Source: J Fungi (Basel). 2021 Jun 22;7(7):497. doi: 10.3390/jof7070497 (PMC8306778; doi:10.3390/jof7070497)
Supplement: Supplementary file 1 [file jof-07-00497-s001.zip › Statistics_altered iron-acquiring tactics.xlsx]

## Sheet: One-Way ANOVA TAFC
											C1	C2	C3	C4	C5
											18-42	18-95	10-53	19-40	19-47
											NCSS
											Kruskal-Wallis
					TAFC_Supernatant						p value	< 0.000000
											Multiple comparison			p<0,01		Multiple comparison			p<0,05
			18-42	18-95	10-53	19-40	19-47				Bonferoni method					Bonferoni method
	TAFC-24 HR	A	30.4071	2.17752	11.4013	2.32427	3.85626
		A	26.9347	1.93648	10.8577	1.97915	3.6939
		A	20.8829	1.61963	10.0013	2.17784	3.52084							Different From					Different From
		B	41.5518	1.62805	22.7643	3.18894	1.62528				Group	Count	Mean	Groups		Group	Count	Mean	Groups
		B	36.9142	1.50964	15.9371	2.21659	1.06047				C1	9	29.0444	C2, C3, C4, C5		C1	9	29.0444	C2, C3, C4, C5
		B	33.2572	1.32519	14.1879	3.09885	1.42873				C2	9	1.58889	C1, C3		C2	9	1.58889	C1, C3
		C	26.9446	1.6224	12.843	3.23717	2.66239				C3	9	13.9667	C1, C2, C4, C5		C3	9	13.9667	C1, C2, C4, C5
		C	24.4961	1.19699	13.759	2.49312	2.57281				C4	9	2.55556	C1, C3		C4	9	2.55556	C1, C3
		C	19.9574	1.3575	13.9028	2.26033	2.91381				C5	9	2.6	C1, C3		C5	9	2.6	C1, C3
			18-42	18-95	10-53	19-40	19-47				Multiple comparison			p<0,01		Multiple comparison			p<0,05
	TAFC-31 HR	A	4.31452	0.293925	0.96398	0.553206	0.57733				Bonferoni method					Bonferoni method
		A	3.82902	0.306136	0.909607	0.573741	0.528585
		A	4.11966	0.303965	0.904531	0.580956	0.537912							Different From					Different From
		B	4.05807	0.356099	2.72551	0.737991	0.514255				Group	Count	Mean	Groups		Group	Count	Mean	Groups
		B	5.53124	0.33621	1.9305	0.74563	0.473196				C1	9	4.43333	C2, C3, C4, C5		C1	9	4.43333	C2, C3, C4, C5
		B	4.80054	0.315257	1.67921	0.7076	0.480067				C2	9	0.344444	C1, C3		C2	9	0.344444	C1, C3
		C	4.24539	0.457974	1.42064	0.986644	0.661875				C3	9	1.46667	C1, C2, C4, C5		C3	9	1.46667	C1, C2, C4, C5
		C	4.4188	0.347652	1.24072	1.1205	0.61962				C4	9	0.766667	C1, C3		C4	9	0.766667	C1, C3
		C	4.6774	0.3612	1.5046	0.934618	0.728795				C5	9	0.566667	C1, C3		C5	9	0.566667	C1, C3
			18-42	18-95	10-53	19-40	19-47
	TAFC-48 HR	A	97.0561	97.0561	97.0561	91.8578	55.9792				Multiple comparison			p<0,01			Multiple comparison			p<0,05
		A	97.9053	51.2873	96.1243	82.3295	42.331				Bonferoni method						Bonferoni method
		A	98.0185	77.9834	95.4813	80.5893	51.242
		B	1.03029	89.6111	177.946	79.9276	107.382							Different From						Different From
		B	0.825019	78.6042	193.182	98.2073	119.507				Group	Count	Mean	Groups			Group	Count	Mean	Groups
		B	0.94878	73.2576	158.771	73.658	116.271				C1	9	35.4	C3			C1	9	35.4	C2, C3, C4, C5
		C	8.09863	108.338	207.572	73.6532	109.169				C2	9	85.8889	C3			C2	9	85.8889	C1, C3
		C	6.27291	95.4468	183.679	88.1722	99.0131				C3	9	153.956	C1, C2, C4, C5			C3	9	153.956	C1, C2, C4, C5
		C	8.46316	101.414	175.746	90.151	102.088				C4	9	84.3	C3			C4	9	84.3	C1, C3
											C5	9	89.2222	C3			C5	9	89.2222	C1, C3
			18-42	18-95	10-53	19-40	19-47				Multiple comparison			p<0,01			Multiple comparison			p<0,05
	TAFC-54 HR	A	29.1017	66.7035	55.7319	96.6649	28.738				Bonferoni method						Bonferoni method
		A	26.4771	53.2977	56.772	87.4032	32.6632
		A	26.7256	61.2498	54.1619	84.535	32.2813							Different From						Different From
		B	0.167529	73.7327	141.86	106.933	92.0815				Group	Count	Mean	Groups			Group	Count	Mean	Groups
		B	0.148699	65.132	126.537	107.192	90.9375				C1	9	9.51111	C2, C3, C4, C5			C1	9	9.51111	C2, C3, C4, C5
		B	0.150238	67.2014	135.5	111.066	94.0617				C2	9	78.1	C1			C2	9	78.1	C1
		C	0.973993	110.269	160.984	93.3768	93.3998				C3	9	113.511	C1			C3	9	113.511	C1, C5
		C	0.909407	104.588	144.372	100.378	100.319				C4	9	98.0444	C1			C4	9	98.0444	C1
		C	0.929602	100.782	145.637	94.8135	84.0169				C5	9	72.0556	C1			C5	9	72.0556	C1, C3
			18-42	18-95	10-53	19-40	19-47				Multiple comparison			p<0,01			Multiple comparison			p<0,05
	TAFC-72 HR	A	0.10153	96.0049	25.4407	90.6906	19.8702				Bonferoni method						Bonferoni method
		A	0.128337	80.4501	23.9313	90.5	18.9275
		A	0.100522	64.8349	21.7009	66.3739	17.2684							Different From						Different From
		B	0.0467335	71.3763	47.5601	96.0882	112.063				Group	Count	Mean	Groups			Group	Count	Mean	Groups
		B	0.055574	68.1709	50.4558	88.1716	119.964				C1	9	0.0688889	C2, C3, C4, C5			C1	9	0.0688889	C2, C3, C4, C5
		B	0.0740651	54.5782	49.3147	87.0261	89.8099				C2	9	79.0111	C1			C2	9	79.0111	C1
		C	0.0341012	112.842	111.985	86.1912	100.358				C3	9	60.9556	C1			C3	9	60.9556	C1
		C	0.0413101	79.8173	105.805	59.0712	89.8161				C4	9	80.8444	C1			C4	9	80.8444	C1
		C	0.0421549	82.9794	112.394	63.4462	56.9312				C5	9	69.4556	C1			C5	9	69.4556	C1

## Sheet: One-Way ANOVA FC
											C1	C2	C3	C4	C5
											18-42	18-95	10-53	19-40	19-47
					FC_Supernatant
											NCSS
			18-42	18-95	10-53	19-40	19-47
	FC-24 HR	A	2.91767	0.125382	0.559249	0.244534	0.339336				Kruskal-Wallis
		A	2.82569	0.129602	0.636584	0.222138	0.318114				p value	< 0.000000
		A	2.80128	0.101352	0.495481	0.248731	0.298986
		B	3.92088	0.0732213	0.726032	0.264769	0.207667				Multiple comparison			p<0,01			Multiple comparison			p<0,05
		B	3.71404	0.0750379	0.809278	0.263841	0.18192				Bonferoni method						Bonferoni method
		B	3.35228	0.0930889	0.720033	0.265477	0.16839
		C	2.76771	0.0985462	0.627183	0.348827	0.274459							Different From						Different From
		C	2.58007	0.0680342	0.651324	0.366422	0.286865				Group	Count	Mean	Groups			Group	Count	Mean	Groups
		C	2.24213	0.0676967	0.642494	0.338387	0.277183				C1	9	3.01111	C2, C3, C4, C5			C1	9	3.01111	C2, C3, C4, C5
											C2	9	0.1	C1, C3			C2	9	0.1	C1, C3
											C3	9	0.644444	C1, C2			C3	9	0.644444	C1, C2, C4, C5
											C4	9	0.277778	C1			C4	9	0.277778	C1, C3
											C5	9	0.266667	C1			C5	9	0.266667	C1, C3
			18-42	18-95	10-53	19-40	19-47				Multiple comparison			p<0,01			Multiple comparison			p<0,05
	FC-31 HR	A	4.31452	0.293925	0.96398	0.553206	0.57733				Bonferoni method						Bonferoni method
		A	3.82902	0.306136	0.909607	0.573741	0.528585
		A	4.11966	0.303965	0.904531	0.580956	0.537912							Different From						Different From
		B	4.05807	0.356099	2.72551	0.737991	0.514255				Group	Count	Mean	Groups			Group	Count	Mean	Groups
		B	5.53124	0.33621	1.9305	0.74563	0.473196				C1	9	4.43333	C2, C3, C4, C5			C1	9	4.43333	C2, C3, C4, C5
		B	4.80054	0.315257	1.67921	0.7076	0.480067				C2	9	0.344444	C1, C3			C2	9	0.344444	C1, C3
		C	4.24539	0.457974	1.42064	0.986644	0.661875				C3	9	1.46667	C1, C2, C4, C5			C3	9	1.46667	C1, C2, C4, C5
		C	4.4188	0.347652	1.24072	1.1205	0.61962				C4	9	0.766667	C1, C3			C4	9	0.766667	C1, C3
		C	4.6774	0.3612	1.5046	0.934618	0.728795				C5	9	0.566667	C1, C3			C5	9	0.566667	C1, C3
			18-42	18-95	10-53	19-40	19-47				Multiple comparison			p<0,01			Multiple comparison			p<0,05
	FC-48 HR	A	9.26656	4.45993	7.04683	5.73677	4.25568				Bonferoni method						Bonferoni method
		A	9.02091	4.04769	6.61829	5.48582	3.83674
		A	9.23848	4.31094	6.83205	5.52804	4.15787							Different From						Different From
		B	10.9177	5.30959	8.48085	8.84462	7.12816				Group	Count	Mean	Groups			Group	Count	Mean	Groups
		B	9.08715	4.66459	7.9029	8.19731	7.90256				C1	9	8.92222	C2, C5			C1	9	8.92222	C2, C5
		B	9.59641	4.75848	8.2312	8.57957	6.86285				C2	9	4.74444	C1, C3, C4			C2	9	4.74444	C1, C3, C4
		C	7.64091	5.41389	9.73353	8.74194	7.35213				C3	9	8.37778	C2			C3	9	8.37778	C2, C5
		C	7.5839	4.37902	11.3943	8.62269	7.41103				C4	9	7.6	C2			C4	9	7.6	C2
		C	7.96289	5.26316	9.34033	8.82606	7.56243				C5	9	6.28889	C1			C5	9	6.28889	C1, C3
			18-42	18-95	10-53	19-40	19-47				Multiple comparison			p<0,01			Multiple comparison			p<0,05
	FC-54 HR	A	9.67054	5.45927	5.62725	8.57923	4.07313				Bonferoni method						Bonferoni method
		A	9.8832	4.54553	3.98089	7.44479	4.02157
		A	10.2647	4.74439	5.34282	6.83525	3.64245							Different From						Different From
		B	9.81253	5.83509	7.20639	8.7884	7.29262				Group	Count	Mean	Groups			Group	Count	Mean	Groups
		B	7.49702	5.60124	7.90311	8.71032	7.3259				C1	9	9.02222				C1	9	9.02222	C2
		B	9.06127	5.8352	8.65658	8.9487	7.54846				C2	9	5.85556				C2	9	5.85556	C1, C4
		C	8.67941	7.25948	11.2405	9.52015	13.5496				C3	9	7.92222				C3	9	7.92222
		C	8.24622	6.83424	10.8204	10.1049	8.70673				C4	9	8.72222				C4	9	8.72222	C2
		C	7.96164	6.65951	10.5907	9.73705	8.35014				C5	9	7.15556				C5	9	7.15556
			18-42	18-95	10-53	19-40	19-47				Multiple comparison			p<0,01			Multiple comparison			p<0,05
	FC-72 HR	A	7.93342	10.7307	4.85531	8.19565	3.19159				Bonferoni method						Bonferoni method
		A	7.78617	8.74624	4.57896	11.006	2.95949
		A	7.61976	10.618	4.24127	9.36461	3.02103							Different From						Different From
		B	7.45881	6.13346	5.46631	8.22256	9.03168				Group	Count	Mean	Groups			Group	Count	Mean	Groups
		B	7.49733	5.9056	6.03042	7.78061	8.27742				C1	9	7.23333				C1	9	7.23333
		B	7.90939	5.20772	6.37632	7.63284	7.79685				C2	9	7.76667				C2	9	7.76667
		C	6.64151	8.05779	8.95915	8.15972	8.2843				C3	9	6.6				C3	9	6.6
		C	5.94839	7.67958	8.58384	6.01565	7.37046				C4	9	8.31111				C4	9	8.31111
		C	6.37181	6.93271	10.2184	8.37703	6.29127				C5	9	6.25556				C5	9	6.25556

## Sheet: One-Way ANOVA FC intra
											C1	C2	C3	C4	C5
											18-42	18-95	10-53	19-40	19-47
											NCSS
											Kruskal-Wallis
						FC_Pellet					p value	1e-06
			18-42	18-95	10-53	19-40	19-47				Multiple comparison			p<0,01			Multiple comparison			p<0,05
	FC-48 HR	A	15.9085	44.8383	75.1333	36.3887	20.4001				Bonferoni method						Bonferoni method
		A	15.2077	44.6002	75.708	37.9326	19.773
		A	15.2358	39.3079	74.612	37.9173	20.1827							Different From						Different From
		B	12.3872	45.4676	74.4816	44.8305	46.7612				Group	Count	Mean	Groups			Group	Count	Mean	Groups
		B	11.856	43.9756	71.2138	45.6316	45.8927				C1	9	13.4222	C2, C3, C4, C5			C1	9	13.4222	C2, C3, C4, C5
		B	12.0279	41.5573	73.7642	45.9468	44.0712				C2	9	50.3222	C1, C3			C2	9	50.3222	C1, C3
		C	11.8281	57.2353	80.5674	43.7865	58.2679				C3	9	75.7333	C1, C2, C4, C5			C3	9	75.7333	C1, C2, C4, C5
		C	12.7085	66.9376	79.5121	44.0188	59.0054				C4	9	42.3333	C1, C3			C4	9	42.3333	C1, C3
		C	13.6811	68.9793	76.6433	44.7037	59.5184				C5	9	41.5556	C1, C3			C5	9	41.5556	C1, C3
			18-42	18-95	10-53	19-40	19-47				Multiple comparison			p<0,01			Multiple comparison			p<0,05
	FC-52 HR	A	18.8779	29.1569	37.7863	31.6694	41.9739				Bonferoni method						Bonferoni method
		A	18.2527	29.7927	38.6483	30.6909	34.8933
		A	18.9227	28.1653	37.9151	29.9465	37.0038
		B	17.4058	38.9145	37.7538	50.0656	38.014							Different From						Different From
		B	17.2551	40.2316	40.4558	47.4793	36.6021				Group	Count	Mean	Groups			Group	Count	Mean	Groups
		B	16.2268	40.3862	39.7582	50.0585	36.1489				C1	9	17.2889	C2, C3, C4, C5			C1	9	17.2889	C2, C3, C4, C5
		C	17.4748	37.8477	52.3727	33.7448	38.2854				C2	9	35.7111	C1			C2	9	35.7111	C1
		C	15.7211	39.2317	51.3747	37.3653	38.6866				C3	9	43.0111	C1			C3	9	43.0111	C1
		C	15.3896	37.7472	50.9433	32.2998	38.276				C4	9	38.1556	C1			C4	9	38.1556	C1
											C5	9	37.7667	C1			C5	9	37.7667	C1

## Sheet: One-Way ANOVA HFC intra 
											C1	C2	C3	C4	C5
											18-42	18-95	10-53	19-40	19-47
											NCSS
						HFC_Pellet					Kruskal-Wallis
											p value	1e-06
			18-42	18-95	10-53	19-40	19-47
	HFC-48 HR	A	31.0801	9.82069	14.1463	5.88391	4.0274				Multiple comparison			p<0,01			Multiple comparison			p<0,05
		A	29.8238	9.72711	14.016	5.55477	4.02829				Bonferoni method						Bonferoni method
		A	28.223	9.44254	13.3096	6.11895	3.90482
		B	26.9922	8.45705	15.2696	8.22329	11.4886							Different From						Different From
		B	24.744	7.63939	14.7067	7.80416	10.3879				Group	Count	Mean	Groups			Group	Count	Mean	Groups
		B	23.23	7.50911	13.8985	7.94123	9.70116				C1	9	28.3778	C2, C3, C4, C5			C1	9	28.3778	C2, C3, C4, C5
		C	25.7713	15.7106	18.2746	8.06508	11.5713				C2	9	10.9778	C1			C2	9	10.9778	C1, C3
		C	32.5805	15.2901	16.5423	7.91401	11.0646				C3	9	15.1222	C1, C4, C5			C3	9	15.1222	C1, C2, C4, C5
		C	32.9794	15.3203	16.0102	7.42267	11.1441				C4	9	7.21111	C1, C3			C4	9	7.21111	C1, C3
											C5	9	8.58889	C1, C3			C5	9	8.58889	C1, C3
			18-42	18-95	10-53	19-40	19-47				Multiple comparison			p<0,01			Multiple comparison			p<0,05
	HFC-52 HR	A	28.9227	8.55835	6.71823	5.67422	10.2195				Bonferoni method						Bonferoni method
		A	27.9946	8.24265	6.52652	4.91112	8.2536
		A	28.444	7.72173	6.47024	4.55216	8.26324							Different From						Different From
		B	29.9564	7.70486	8.7122	10.898	8.30261				Group	Count	Mean	Groups			Group	Count	Mean	Groups
		B	29.693	8.00068	8.78895	9.92073	8.00296				C1	9	30.4778	C2, C3, C4, C5			C1	9	30.4778	C2, C3, C4, C5
		B	27.9217	7.66859	8.94088	11.356	7.69355				C2	9	7.64444	C1			C2	9	7.64444	C1
		C	38.292	7.11458	12.2704	7.15574	6.99716				C3	9	8.75556	C1			C3	9	8.75556	C1
		C	33.0857	7.06615	10.0174	7.11346	6.7923				C4	9	7.61111	C1			C4	9	7.61111	C1
		C	29.9956	6.70354	10.4429	6.84728	6.6862				C5	9	7.92222	C1			C5	9	7.92222	C1

## Sheet: Two-Way ANOVA TAFC extra
		1	2	3	4	5
	Factor 1	18-42	18-95	10-53	19-40	19-47
	Factor 2	24 hours	31 hours	48 hours	54 hours	72 hours
									NCSS
	An average for the biological relicates is used (A, B, C).
									Friedman test
		Factor 1	Factor 2	Response
		1	1	26.0749					Friedman Test Section
		1	1	37.2411						Friedman		Prob	Concordance
		1	1	23.7994					Ties	(Q)	DF	Level	(W)
		1	2	53.6803					Ignored	11.36	4	0.022803	0.568
		1	2	76.7437					Correction	11.36	4	0.022803	0.568
		1	2	62.6961
		1	3	97.66					Multiplicity	0
		1	3	0.934696
		1	3	7.61157
		1	4	27.4348
		1	4	0.155489
		1	4	0.937667
		1	5	0.11013
		1	5	0.0587909
		1	5	0.0391887
		2	1	1.91121
		2	1	1.48763
		2	1	1.39229
		2	2	5.16678
		2	2	3.54933
		2	2	4.4503
		2	3	72.2609
		2	3	80.491
		2	3	101.733
		2	4	60.417
		2	4	68.6887
		2	4	105.213
		2	5	80.43
		2	5	64.7085
		2	5	91.8797
		3	1	10.7534
		3	1	17.6298
		3	1	13.5016
		3	2	12.8722
		3	2	36.4053
		3	2	22.0288
		3	3	99.7533
		3	3	176.633
		3	3	188.999
		3	4	55.5553
		3	4	134.632
		3	4	150.331
		3	5	23.6909
		3	5	49.1102
		3	5	110.061
		4	1	2.16042
		4	1	2.83479
		4	1	2.66354
		4	2	7.18702
		4	2	9.91549
		4	2	16.1212
		4	3	84.9255
		4	3	83.9309
		4	3	83.9921
		4	4	89.5344
		4	4	108.397
		4	4	96.1894
		4	5	82.5215
		4	5	90.4286
		4	5	69.5696
		5	1	3.69033
		5	1	1.37149
		5	1	2.71634
		5	2	9.31495
		5	2	7.28353
		5	2	10.6746
		5	3	49.8507
		5	3	114.386
		5	3	103.423
		5	4	31.2275
		5	4	92.3602
		5	4	92.5785
		5	5	18.6887
		5	5	107.279
		5	5	82.3685

## Sheet: Two-Way ANOVA FC extra 
		1	2	3	4	5
	Factor 1	18-42	18-95	10-53	19-40	19-47
	Factor 2	24 hours	31 hours	48 hours	54 hours	72 hours			NCSS
	An average for the biological relicates is used (A, B, C).								Friedman test
		Factor 1	Factor 2	Response					Friedman Test Section
		1	1	2.84821						Friedman		Prob	Concordance
		1	1	3.6624					Ties	(Q)	DF	Level	(W)
		1	1	2.52997					Ignored	17.12	4	0.001832	0.856
		1	2	4.08773					Correction	17.12	4	0.001832	0.856
		1	2	4.79662
		1	2	4.4472					Multiplicity	0
		1	3	9.17531
		1	3	9.86707
		1	3	7.72923
		1	4	9.93948
		1	4	8.79027
		1	4	8.29576
		1	5	7.77978
		1	5	7.62184
		1	5	6.32057
		2	1	0.118778
		2	1	0.0804494
		2	1	0.0780924
		2	2	0.301342
		2	2	0.335855
		2	2	0.388942
		2	3	4.27285
		2	3	4.91089
		2	3	5.01869
		2	4	4.9164
		2	4	5.75718
		2	4	6.91774
		2	5	10.0316
		2	5	5.74892
		2	5	7.55669
		3	1	0.563771
		3	1	0.751781
		3	1	0.640334
		3	2	0.926039
		3	2	2.11174
		3	2	1.38866
		3	3	6.83239
		3	3	8.20499
		3	3	10.1561
		3	4	4.98365
		3	4	7.92203
		3	4	10.8839
		3	5	4.55851
		3	5	5.95768
		3	5	9.25381
		4	1	0.238468
		4	1	0.264696
		4	1	0.351212
		4	2	0.569301
		4	2	0.730407
		4	2	1.01392
		4	3	5.58355
		4	3	8.5405
		4	3	8.73023
		4	4	7.61975
		4	4	8.81581
		4	4	9.78737
		4	5	9.5221
		4	5	7.87867
		4	5	7.51747
		5	1	0.318812
		5	1	0.185992
		5	1	0.279503
		5	2	0.547942
		5	2	0.489172
		5	2	0.670097
		5	3	4.08343
		5	3	7.29786
		5	3	7.44186
		5	4	3.91238
		5	4	7.38899
		5	4	10.2022
		5	5	3.05737
		5	5	8.36865
		5	5	7.31535

## Sheet: Two-Way ANOVA FC intra 
		1	2	3	4	5
	Factor 1	18-42	18-95	10-53	19-40	19-47
	Factor 2	48 hours	52 hours
	An average for the biological relicates is used (A, B, C).								NCSS
		Factor 1	Factor 2	Response					Friedman test
		1	1	15.4506
		1	1	12.0904					Friedman Test Section
		1	1	12.7392						Friedman		Prob	Concordance
		1	2	18.6845					Ties	(Q)	DF	Level	(W)
		1	2	16.9626					Ignored	1.8	1	0.179712	0.36
		1	2	16.1952					Correction	1.8	1	0.179712	0.36
		2	1	42.9155
		2	1	43.6668					Multiplicity	0
		2	1	64.3841
		2	2	29.0383
		2	2	39.8441
		2	2	38.2755
		3	1	75.1511
		3	1	73.1532
		3	1	78.9076
		3	2	38.1166
		3	2	39.3226
		3	2	51.5636
		4	1	37.4129
		4	1	45.4696
		4	1	44.1697
		4	2	30.7689
		4	2	49.2011
		4	2	34.47
		5	1	20.1186
		5	1	45.575
		5	1	58.9306
		5	2	37.957
		5	2	36.9217
		5	2	38.416

## Sheet: Two-Way ANOVA HFC intra 
		1	2	3	4	5
	Factor 1	18-42	18-95	10-53	19-40	19-47
	Factor 2	48 hours	52 hours
	An average for the biological relicates is used (A, B, C).								NCSS
		Factor 1	Factor 2	Response					Friedman test
		1	1	29.709
		1	1	24.9887					Friedman Test Section
		1	1	30.4437						Friedman		Prob	Concordance
		1	2	28.4538					Ties	(Q)	DF	Level	(W)
		1	2	29.1903					Ignored	0.2	1	0.654721	0.04
		1	2	33.7911					Correction	0.2	1	0.654721	0.04
		2	1	9.66345
		2	1	7.86851					Multiplicity	0
		2	1	15.4403
		2	2	8.17425
		2	2	7.79138
		2	2	6.96142
		3	1	13.824
		3	1	14.625
		3	1	16.9424
		3	2	6.57166
		3	2	8.81401
		3	2	10.9102
		4	1	5.85254
		4	1	7.98956
		4	1	7.80059
		4	2	5.04583
		4	2	10.7249
		4	2	7.03883
		5	1	3.98683
		5	1	10.5259
		5	1	11.26
		5	2	8.91211
		5	2	7.99971
		5	2	6.82522

## Sheet: Two-Way ANOVA FC + HFC intra 
		1	2	3	4	5
	Factor 1	18-42	18-95	10-53	19-40	19-47
	Factor 2	48 hours	52 hours
	An average for the biological relicates is used (A, B, C).								NCSS
		Factor 1	Factor 2	Response					Friedman test
		1	1	45.1596
		1	1	37.0791					Friedman Test Section
		1	1	43.183						Friedman		Prob	Concordance
		1	2	47.1382					Ties	(Q)	DF	Level	(W)
		1	2	46.1529					Ignored	1.8	1	0.179712	0.36
		1	2	49.9863					Correction	1.8	1	0.179712	0.36
		2	1	52.5789
		2	1	51.5353					Multiplicity	0
		2	1	79.8244
		2	2	37.2126
		2	2	47.6355
		2	2	45.2369
		3	1	88.9751
		3	1	87.7782
		3	1	95.85
		3	2	44.6882
		3	2	48.1366
		3	2	62.4738
		4	1	43.2654
		4	1	53.4592
		4	1	51.9703
		4	2	35.8147
		4	2	59.9261
		4	2	41.5088
		5	1	24.1054
		5	1	56.1009
		5	1	70.1906
		5	2	46.8691
		5	2	44.9214
		5	2	45.2412

## Sheet: LOD-LOQ
		Analyte	matrix	unit	LOD	LOQ
		TAFC	Supernatant	ng/mL	2.6	8.7
		FC	Supernatant	ng/mL	3.1	10.4
		TAFC	Pellet	ng/g	14.8602	50.9494		0.3 mL is the total volume in which the pellets were disolved
		FC	Pellet	ng/g	9.55301	32.9048
		FC/HFC	Spore	fg/spore	0.269663	0.926966
	Instrumental LODs and LOQs
		Analyte	matrix	unit	LOD	LOQ
		TAFC	Supernatant	ng/mL	2.6	8.7
		FC	Supernatant	ng/mL	3.1	10.4
		TAFC	Pellet	ng/mL	1.4	4.8
		FC	Pellet	ng/mL	0.9	3.1
		FC	Spore	ng/mL	1.6	5.5
		average of inoculation od spores/mL			17800000
			10_53	4000000
			18_42	20000000
			18_95	20000000
			19_40	25000000
			19_47	20000000
		average pellet mass (g)			0.0282633
			10-53 A	0.0133
			10-53 B	0.0091
			10-53 C	0.0133
			18-42 A	0.0411
			18-42 B	0.0589
			18-42 C	0.0604
			18-95 A	0.0179
			18-95 B	0.0103
			18-95 C	0.0197
			19-40 A	0.0278
			19-40 B	0.0165
			19-40 C	0.0211
			19-47 A	0.0125
			19-47 B	0.0115
			19-47 C	0.0176
			10-53 A	0.0232
			10-53 B	0.023
			10-53 C	0.0145
			18-42 A	0.0616
			18-42 B	0.0343
			18-42 C	0.0608
			18-95 A	0.0474
			18-95 B	0.0205
			18-95 C	0.0228
			19-40 A	0.0408
			19-40 B	0.0289
			19-40 C	0.0401
			19-47 A	0.0412
			19-47 B	0.0166
			19-47 C	0.0212
